# Supplementary material for: Progressive colonization and restricted gene flow shape island-dependent population structure in Galápagos marine iguanas (Amblyrhynchus cristatus)
Source: BMC Evol Biol. 2009 Dec 22;9:297. doi: 10.1186/1471-2148-9-297 (PMC2807874; doi:10.1186/1471-2148-9-297)
Supplement: Additional file 1 — Table S1: Possible dispersal distances of marine iguanas. [file 1471-2148-9-297-S1.XLS]

## Sheet: Distances
Island	EPC	FCH	FPE	FPM	FMO	GCA	IBU	IWE	ICB	ICW	IBA	IPA	MBN	PCI	PDL	RAB	SRL	SRP	SCZ	SFN	SFM	SFX	SJB
EPC Punta Cevallos, Espanola	0
FCH Capo Hammond, Fernandina	275.6	0
FPE Punta Espinosa, Fernandina	303.5	45.5	0
FPM Punta Mangle, Fernandina	278.5	29.7	28.6	0
FMO Punta Montura, Floreana	108.8	176.5	200.7	176.7	0
GCA Campamente, Genovesa	192.7	244.8	224	248	187.6	0
IBU Bahia Urvina, Isabela	293.5	46.2	28	18.2	188.3	250.3	0
IWE Cabo West, Isabela	149.1	151.4	175.6	151.6	65.4	155.1	224.11	0
ICB Caleta Black, Isabela	307.9	52.4	9.6	28.6	205.2	223.2	25.8	249.91	0
ICW Caleta Webb, Isabela	236.8	43.4	67.4	43.4	133.7	285.9	100.3	123.81	120.6	0
IBA Cerro Ballena, Isabela	151	150	174.2	150.2	66	226.41	220.9	3.21	246.7	126.1	0
IPA Punta Albemarle, Isabela	264.7	85.6	64.8	88.8	189.4	157.3	107.9	162	82.1	208.2	165.21	0
MBN Bahia Negra, Marchena	212.4	182.5	161.7	185.7	176.3	64.5	188.7	129.49	161.41	239.5	132.7	96.9	0
PCI Caleta Ibetson, Pinta	247.2	168.2	147.4	171.4	205.3	89.3	174.4	150.39	147.11	213	153.6	82.6	35.9	0
PDL Dumb Landing, Pinzon	153.4	201.2	180.4	204.4	81.4	127.8	207.4	25.49	180.11	135.3	28.7	115.6	102.6	132.5	0
RAB Rabida	167.1	184.2	163.4	187.4	101.8	117.6	190.4	44.59	163.11	154.1	47.8	98.6	90.9	115	22	0
SRL Loberia, San Cristobal	52.1	271.3	295.5	271.5	108	142.3	284.1	131.79	300.65	227.3	135	230.1	169.2	203.8	126.7	143.8	0
SRP Punta Pitt, San Cristobal	86.8	316.2	340.4	316.4	163.4	134.4	329	172.79	345.55	273	176	255	179.6	215.8	166.4	167.8	69.8	0
SCZ Estacion/Camano, Santa Cruz	98.9	203.3	227.5	203.5	64.1	128.6	216.1	57.49	232.65	160.1	60.7	165.2	134.7	170	50.9	70	77.8	117.9	0
SFN North, Santa Fe	81.6	228	252.2	228.2	77.4	123.3	240.8	85.29	257.35	184.8	88.5	192.8	133.9	166.5	78.15	96.8	47.8	89.5	30.5	0
SFM Miedo, Santa Fe	76.4	226.7	250.9	226.9	72.6	125.2	239.5	87.19	256.05	183.5	90.4	195.8	135.4	173.2	80.1	98.07	46	89.6	31.9	5.93	0
SFX Bahia Paraiso, Santa Fe	78.8	229.7	253.9	229.9	75.5	124	242.5	86.19	259.05	186.5	89.4	194.4	137.9	169.2	82.3	97.9	46.3	88.51	31.8	2.92	3.04	0
SJB James Bay, Santiago	196.8	160.9	140.1	164.1	124.5	120.2	167.1	63.59	139.81	172	66.8	75.3	71.74	87.5	46.1	28.9	172.3	196.6	95.5	124.4	124.3	125.7	0
